# Supplementary material for: Assessment of the Effects of Dietary Vitamin D Levels on Olanzapine-Induced Metabolic Side Effects: Focus on the Endocannabinoidome-Gut Microbiome Axis
Source: Int J Mol Sci. 2021 Nov 16;22(22):12361. doi: 10.3390/ijms222212361 (PMC8620071; doi:10.3390/ijms222212361)
Supplement: Supplementary file 1 [file ijms-22-12361-s001.zip]

Archive with 1 entries (1 files):
- ijms-1431912-supplementary.pdf
